# Supplementary material for: Ivacaftor-Mediated Potentiation of ABCB4 Missense Mutations Affecting Critical Motifs of the NBDs: Repositioning Perspectives for Hepatobiliary Diseases
Source: Int J Mol Sci. 2023 Jan 8;24(2):1236. doi: 10.3390/ijms24021236 (PMC9867378; doi:10.3390/ijms24021236)
Supplement: Supplementary file 1 [file ijms-24-01236-s001.zip]

Archive with 1 entries (1 files):
- ijms-2035699-supplementary.pdf
